# Supplementary material for: A Tetravalent Recombinant Subunit Vaccine Provides Protection Against Mixed Challenges with Four Eimeria Species in Chickens
Source: Animals (Basel). 2026 Apr 1;16(7):1087. doi: 10.3390/ani16071087 (PMC13072015; doi:10.3390/ani16071087)
Supplement: Supplementary file 1 [file animals-16-01087-s001.zip]

Archive with 2 entries (2 files):
- Figure S1. Schematic diagram of the recombinant plasmid pPIC9K-TEIN.png
- Supplementary Tables S1-S2.pdf
